# Supplementary material for: Identification of Genes Responsible for the Synthesis of Glycitein Isoflavones in Soybean Seeds
Source: Plants (Basel). 2024 Jan 5;13(2):156. doi: 10.3390/plants13020156 (PMC10818676; doi:10.3390/plants13020156)
Supplement: Supplementary file 1 [file plants-13-00156-s001.zip]

Archive with 1 entries (1 files):
- plants-2736886-supplementary.pptx
